# Supplementary material for: Low back pain trends attributable to high body mass index over the period 1990–2021 and projections up to 2036
Source: Front Nutr. 2025 Jan 21;11:1521567. doi: 10.3389/fnut.2024.1521567 (PMC11790459; doi:10.3389/fnut.2024.1521567)
Supplement: Supplementary file 1 [file Data_Sheet_1.zip]

Archive with 8 entries (8 files):
- Data Sheet 1/Supplementary Figures.docx
- Data Sheet 1/Table S1.XLSX
- Data Sheet 1/Table S2.XLSX
- Data Sheet 1/Table S3.XLSX
- Data Sheet 1/Table S4.XLSX
- Data Sheet 1/Table S5.XLSX
- Data Sheet 1/Table S6.XLSX
- Data Sheet 1/Table S7.XLSX
