# Supplementary material for: Low back pain trends attributable to high body mass index over the period 1990–2021 and projections up to 2036
Source: Front Nutr. 2025 Jan 21;11:1521567. doi: 10.3389/fnut.2024.1521567 (PMC11790459; doi:10.3389/fnut.2024.1521567)
Supplement: Supplementary file 1 [file Data_Sheet_1.zip › Data Sheet 1/Table S1.XLSX]

## Sheet: EAPC204
TableS1 EAPC of LBP caused by high BMI in 204 countries from 1990 to 2021
	location_name	EAPC	UCI	LCI
1	Cambodia	1.66	2.51649	0.805163
2	Democratic People's Republic of Korea	1.64	2.17716	1.10393
3	China	2.87	3.38274	2.3567
4	Taiwan (Province of China)	3.52	3.94529	3.1041
5	Indonesia	3.06	4.12157	2.009
6	Lao People's Democratic Republic	2.86	3.63531	2.08747
7	Malaysia	1.59	2.68899	0.493659
8	Myanmar	1.69	2.82912	0.571474
9	Philippines	1.87	2.81774	0.933639
10	Timor-Leste	2.2	3.06631	1.34064
11	Sri Lanka	2.04	2.98527	1.09993
12	Maldives	2.66	3.60564	1.72337
13	Fiji	1.17	1.88257	0.459476
14	Viet Nam	3.34	4.10072	2.58082
15	Thailand	3.27	4.28366	2.25856
16	Kiribati	1.31	1.92776	0.702545
17	Papua New Guinea	1.44	2.12492	0.754551
18	Marshall Islands	0.71	1.34213	0.0792847
19	Samoa	0.5	1.03522	-0.028343
20	Solomon Islands	1.53	2.36933	0.706321
21	Micronesia (Federated States of)	0.98	1.54922	0.418621
22	Tonga	0.75	1.33548	0.160496
23	Vanuatu	1.48	2.24329	0.718622
24	Armenia	0.72	1.41865	0.0184995
25	Kazakhstan	0.97	1.72963	0.21095
26	Kyrgyzstan	0.88	1.4599	0.306086
27	Azerbaijan	1.02	1.6542	0.391361
28	Georgia	0.45	0.873184	0.0231099
29	Mongolia	0.65	1.09711	0.207763
30	Tajikistan	0.66	1.25606	0.07549
31	Uzbekistan	1.04	1.63327	0.458831
32	Turkmenistan	0.48	0.924399	0.0332901
33	Albania	0.93	1.36424	0.503046
34	Bosnia and Herzegovina	1.12	1.50318	0.732816
35	Czechia	0.47	0.623954	0.315675
36	Croatia	1.22	1.42208	1.02566
37	Bulgaria	0.58	0.878961	0.283524
38	Hungary	0.78	1.02081	0.534504
39	North Macedonia	0.88	1.15318	0.612097
40	Romania	0.83	1.06666	0.593738
41	Montenegro	1.07	1.19718	0.941463
42	Slovakia	0.48	0.853946	0.103889
43	Serbia	1.47	2.01508	0.932601
44	Estonia	0.82	1.26033	0.389138
45	Latvia	0.64	1.21498	0.0730027
46	Slovenia	0.74	1.02955	0.451497
47	Belarus	1.35	1.91169	0.782012
48	Poland	0.74	1.22719	0.259308
49	Lithuania	1	1.42461	0.581783
50	Ukraine	0.92	1.6724	0.168026
51	Republic of Moldova	1.12	1.66872	0.564742
52	Republic of Korea	1.82	2.13498	1.50478
53	Brunei Darussalam	2.78	3.32807	2.23668
54	Russian Federation	1.23	2.01381	0.454944
55	Japan	0.91	1.24617	0.582454
56	Singapore	3.17	3.56739	2.7679
57	Australia	1.33	2.05754	0.604563
58	Andorra	0.94	1.24914	0.6311
59	Austria	0.84	1.15345	0.536344
60	New Zealand	0.98	1.64537	0.321867
61	France	1.92	2.29445	1.54026
62	Greece	1.4	1.72952	1.06544
63	Germany	0.63	0.950708	0.306859
64	Ireland	1.15	1.40659	0.888597
65	Cyprus	1.9	2.21052	1.59808
66	Belgium	1.32	1.76077	0.89013
67	Finland	1	1.34596	0.664798
68	Italy	1.02	1.27616	0.76755
69	Denmark	0.55	0.822185	0.270785
70	Iceland	0.6	0.937173	0.261002
71	Israel	0.71	1.17614	0.254717
72	Norway	0.62	0.998701	0.234271
73	Netherlands	1.32	1.83412	0.801522
74	Luxembourg	1.06	1.45326	0.664454
75	United Kingdom	1.24	1.55358	0.935804
76	Portugal	1.37	1.79826	0.936984
77	Malta	1.74	2.22249	1.26078
78	Spain	1.13	1.54626	0.713004
79	Switzerland	0.74	0.929746	0.557366
80	Sweden	1.87	2.27973	1.4643
81	Argentina	1.35	2.06345	0.633213
82	Uruguay	1.42	2.09192	0.744754
83	Chile	1.23	1.95585	0.505619
84	Canada	0.84	1.22103	0.460036
85	Bahamas	1.37	2.05106	0.688364
86	United States of America	1	1.20584	0.79329
87	Belize	1.08	1.75288	0.410834
88	Antigua and Barbuda	1.61	2.3668	0.859452
89	Barbados	1.42	2.16223	0.684738
90	Cuba	1.62	2.37231	0.87929
91	Dominica	1.12	1.87242	0.38151
92	Grenada	1.8	2.81197	0.788262
93	Dominican Republic	2.25	2.89324	1.60741
94	Haiti	2.52	3.58375	1.46341
95	Guyana	1.45	2.21082	0.68536
96	Jamaica	1.76	2.74734	0.787707
97	Saint Lucia	1.56	2.45483	0.66414
98	Saint Vincent and the Grenadines	1.98	2.88683	1.07601
99	Trinidad and Tobago	1.26	2.0307	0.502296
100	Suriname	1.94	2.66837	1.21492
101	Bolivia (Plurinational State of)	1.86	2.33048	1.38245
102	Ecuador	1.73	2.29329	1.17925
103	Peru	1.69	2.16543	1.20945
104	Colombia	1.98	2.76002	1.20984
105	Costa Rica	1.22	1.95301	0.500068
106	El Salvador	1.45	2.2084	0.702771
107	Guatemala	1.27	2.06071	0.475899
108	Mexico	1.47	2.29206	0.657164
109	Honduras	1.58	2.35	0.825234
110	Nicaragua	1.22	2.02049	0.429907
111	Panama	2.07	2.86123	1.28596
112	Venezuela (Bolivarian Republic of)	1.19	1.91531	0.460837
113	Brazil	1.69	2.27323	1.10909
114	Paraguay	1.6	2.12541	1.07207
115	Algeria	2.23	3.09354	1.37757
116	Bahrain	1.73	2.27783	1.19127
117	Egypt	1.95	2.62627	1.28563
118	Iran (Islamic Republic of)	2.07	2.77016	1.36533
119	Iraq	0.64	1.01426	0.258783
120	Jordan	1.34	1.92846	0.75608
121	Kuwait	1.71	2.17663	1.23705
122	Lebanon	1.59	2.01389	1.17309
123	Libya	2.21	2.82276	1.60126
124	Palestine	1.32	1.88126	0.754895
125	Morocco	1.98	2.98944	0.989313
126	Oman	2.61	3.19721	2.02372
127	Qatar	1.66	2.06099	1.25409
128	Saudi Arabia	1.94	2.44194	1.4325
129	Syrian Arab Republic	2.09	2.62625	1.56434
130	Tunisia	2.26	3.00204	1.52454
131	Turkey	1.58	2.01433	1.1554
132	United Arab Emirates	2.43	2.87394	1.97887
133	Yemen	2.55	3.15524	1.95154
134	India	2.71	3.74656	1.67626
135	Afghanistan	1.43	2.01999	0.833688
136	Bangladesh	3.99	5.10914	2.88576
137	Bhutan	1.69	2.61855	0.776613
138	Nepal	2.62	3.22176	2.01728
139	Pakistan	3.51	4.68856	2.34879
140	Congo	2.61	3.56728	1.65389
141	Democratic Republic of the Congo	3.04	3.43389	2.64541
142	Angola	2.39	3.01305	1.77792
143	Equatorial Guinea	2.72	3.35344	2.09653
144	Central African Republic	2.63	3.58458	1.69125
145	Burundi	1.24	2.12366	0.36719
146	Gabon	2.06	2.96595	1.16497
147	Comoros	2.97	3.70252	2.24171
148	Djibouti	1.57	2.3922	0.758778
149	Eritrea	2.5	3.50607	1.5071
150	Kenya	2.39	3.57785	1.2216
151	Madagascar	2.01	2.9475	1.07454
152	Ethiopia	0.99	1.46249	0.521039
153	Malawi	2.21	2.6564	1.76968
154	Mauritius	1.78	2.63328	0.924558
155	Mozambique	2.53	3.36462	1.71161
156	Seychelles	1.78	2.8538	0.719078
157	Rwanda	1.69	2.68224	0.710332
158	Somalia	1.72	3.01614	0.44807
159	United Republic of Tanzania	2.44	3.58292	1.31031
160	Uganda	2.1	3.01255	1.18672
161	Botswana	2.82	4.48561	1.18276
162	Zambia	3.11	3.88476	2.33723
163	Lesotho	1.6	3.29845	-0.0735119
164	Eswatini	1.89	3.11376	0.679131
165	Namibia	2.37	3.15393	1.59507
166	Zimbabwe	2.61	3.79728	1.4409
167	South Africa	1.1	2.02531	0.187588
168	Benin	1.29	2.35772	0.229844
169	Burkina Faso	0.99	1.25169	0.722559
170	Cameroon	1.48	2.24211	0.727811
171	Guinea	1.47	2.56071	0.397859
172	Cabo Verde	2.01	2.99286	1.04149
173	Chad	0.94	1.7866	0.100382
174	Gambia	1.17	2.08534	0.264818
175	C?te d'Ivoire	1.54	2.34096	0.752496
176	Ghana	2.31	3.1174	1.51802
177	Guinea-Bissau	1.66	2.61807	0.705566
178	Liberia	1.4	1.88275	0.909846
179	Mali	1.5	2.59364	0.425968
180	Niger	1.03	2.37398	-0.291616
181	Mauritania	1.36	2.21248	0.52235
182	Nigeria	2.03	2.73076	1.33677
183	Sao Tome and Principe	1.71	2.92706	0.503421
184	Senegal	1.06	2.08854	0.0516313
185	Sierra Leone	1.51	2.56987	0.452217
186	Togo	1.73	2.8642	0.617792
187	Bermuda	1.48	2.05769	0.905549
188	American Samoa	0.6	1.01	0.185938
189	Cook Islands	0.73	1.19754	0.25725
190	Greenland	0.47	0.899003	0.0453679
191	Guam	0.68	1.12871	0.232279
192	Palau	0.75	1.19466	0.305445
193	Monaco	0.66	0.969008	0.350826
194	Puerto Rico	0.98	1.46367	0.494348
195	Nauru	0.77	1.24391	0.295022
196	Niue	1	1.47294	0.523416
197	Northern Mariana Islands	0.81	1.22277	0.39984
198	Saint Kitts and Nevis	1.62	2.34359	0.905083
199	San Marino	0.85	1.16581	0.527356
200	United States Virgin Islands	0.71	1.34265	0.076644
201	Tokelau	1.08	1.43806	0.727626
202	Tuvalu	1.19	1.54999	0.829139
203	South Sudan	0.99	1.78164	0.214172
204	Sudan	2.18	2.88816	1.46682
