# Supplementary material for: Low back pain trends attributable to high body mass index over the period 1990–2021 and projections up to 2036
Source: Front Nutr. 2025 Jan 21;11:1521567. doi: 10.3389/fnut.2024.1521567 (PMC11790459; doi:10.3389/fnut.2024.1521567)
Supplement: Supplementary file 1 [file Data_Sheet_1.zip › Data Sheet 1/Table S2.XLSX]

## Sheet: 工作簿2
TableS2 Decomposition analysis result
	Location	Overll difference	a_effect	p_effect	r_effect	a_percent	p_percent	r_percent
1	Global	5.1855e+06	-289713	3.27078e+06	2.20443e+06	-5.59	63.08	42.51
2	High SDI	1.12587e+06	166645	541302	417924	14.8	48.08	37.12
3	High-middle SDI	1.01337e+06	206201	520785	286386	20.35	51.39	28.26
4	Middle SDI	1.48141e+06	-6910.42	701297	787024	-0.47	47.34	53.13
5	Low-middle SDI	972568	-789.944	476869	496489	-0.08	49.03	51.05
6	Low SDI	302642	-1958.19	177843	126758	-0.65	58.76	41.88
