# Supplementary material for: Low back pain trends attributable to high body mass index over the period 1990–2021 and projections up to 2036
Source: Front Nutr. 2025 Jan 21;11:1521567. doi: 10.3389/fnut.2024.1521567 (PMC11790459; doi:10.3389/fnut.2024.1521567)
Supplement: Supplementary file 1 [file Data_Sheet_1.zip › Data Sheet 1/Table S3.XLSX]

## Sheet: boostrap_DEA_2021
TableS3 Frontier analysis
	location_name	year	val	SDI	frontier	eff_diff	trend
1	Afghanistan	2021	11.5482	0.3372	6.59539	4.95281	Increase
2	Albania	2021	23.4882	0.70685	1.99204	21.4962	Decrease
3	Algeria	2021	9.25174	0.659501	2.27805	6.97369	Increase
4	American Samoa	2021	13.616	0.723728	1.99537	11.6207	Decrease
5	Andorra	2021	33.0295	0.869444	1.98639	31.0432	Decrease
6	Angola	2021	11.6654	0.453722	4.74652	6.91888	Decrease
7	Antigua and Barbuda	2021	15.5544	0.749887	2.05407	13.5003	Decrease
8	Argentina	2021	12.5086	0.723123	1.99204	10.5165	Decrease
9	Armenia	2021	17.3676	0.701833	1.99389	15.3738	Decrease
10	Australia	2021	43.2678	0.844253	1.99584	41.272	Increase
11	Austria	2021	29.248	0.853837	1.99124	27.2567	Decrease
12	Azerbaijan	2021	12.664	0.694851	2.08843	10.5756	Decrease
13	Bahamas	2021	14.8624	0.805021	1.9926	12.8698	Decrease
14	Bahrain	2021	8.39825	0.753043	1.99869	6.39956	Decrease
15	Bangladesh	2021	18.4022	0.492421	4.75071	13.6515	Decrease
16	Barbados	2021	14.8806	0.746749	1.99204	12.8885	Decrease
17	Belarus	2021	16.3711	0.784485	1.99515	14.3759	Decrease
18	Belgium	2021	31.64	0.853654	2.00035	29.6397	Increase
19	Belize	2021	16.6349	0.610229	2.40406	14.2309	Decrease
20	Benin	2021	32.4681	0.373487	5.05274	27.4153	Increase
21	Bermuda	2021	12.654	0.821365	2.01198	10.642	Decrease
22	Bhutan	2021	18.6741	0.473062	4.77231	13.9018	Decrease
23	Bolivia (Plurinational State of)	2021	7.63524	0.599011	2.44362	5.19162	Decrease
24	Bosnia and Herzegovina	2021	18.6575	0.723078	2.01549	16.642	Decrease
25	Botswana	2021	12.3691	0.642722	2.39665	9.97245	Decrease
26	Brazil	2021	17.5065	0.653044	2.38346	15.1231	Increase
27	Brunei Darussalam	2021	16.3268	0.810234	1.9923	14.3345	Decrease
28	Bulgaria	2021	15.4166	0.768151	1.99797	13.4186	Increase
29	Burkina Faso	2021	31.6742	0.285118	6.87846	24.7958	Increase
30	Burundi	2021	12.2242	0.289374	6.88158	5.34261	Decrease
31	Cabo Verde	2021	18.0588	0.533535	2.81249	15.2464	Decrease
32	Cambodia	2021	10.2812	0.473621	4.81201	5.46917	Decrease
33	Cameroon	2021	30.9023	0.479691	4.75959	26.1427	Decrease
34	Canada	2021	60.0463	0.873171	1.97338	58.0729	Decrease
35	Central African Republic	2021	13.5723	0.309168	6.87879	6.69351	Increase
36	Chad	2021	35.706	0.240436	6.95701	28.749	Increase
37	Chile	2021	13.5016	0.771515	1.99295	11.5086	Decrease
38	China	2021	7.68181	0.72163	2.00225	5.67956	Decrease
39	Colombia	2021	8.50349	0.655443	2.27983	6.22366	Decrease
40	Comoros	2021	14.8089	0.475979	4.78855	10.0204	Decrease
41	Congo	2021	14.4085	0.583075	2.56338	11.8451	Increase
42	Cook Islands	2021	25.4593	0.77911	1.99204	23.4672	Decrease
43	Costa Rica	2021	5.37992	0.70034	1.9985	3.38143	Increase
44	Croatia	2021	20.0945	0.798341	1.99346	18.1011	Decrease
45	Cuba	2021	9.54389	0.66873	2.22915	7.31475	Decrease
46	Cyprus	2021	36.5694	0.835631	1.99487	34.5745	Decrease
47	Czechia	2021	41.4232	0.82845	1.99204	39.4312	Decrease
48	C么te d'Ivoire	2021	33.3589	NA	1.98871	31.3702	Increase
49	Democratic People's Republic of Korea	2021	10.8225	0.569855	2.65518	8.16731	Decrease
50	Democratic Republic of the Congo	2021	12.7378	0.38318	5.09514	7.64269	Decrease
51	Denmark	2021	35.7364	0.896424	1.97398	33.7624	Decrease
52	Djibouti	2021	13.6682	0.487958	4.81079	8.8574	Decrease
53	Dominica	2021	22.2202	0.746967	2.00679	20.2135	Decrease
54	Dominican Republic	2021	9.633	0.619388	2.39841	7.23459	Decrease
55	Ecuador	2021	5.15913	0.661017	2.3103	2.84883	Decrease
56	Egypt	2021	15.442	0.606787	2.40647	13.0355	Decrease
57	El Salvador	2021	6.28333	0.563775	2.68284	3.60049	Decrease
58	Equatorial Guinea	2021	13.0747	0.657857	2.34352	10.7312	Decrease
59	Eritrea	2021	16.2438	0.403864	4.76122	11.4826	Decrease
60	Estonia	2021	11.9424	0.844918	2.00515	9.93727	Decrease
61	Eswatini	2021	15.1503	0.58546	2.56683	12.5835	Decrease
62	Ethiopia	2021	11.2453	0.358823	5.2267	6.01864	Decrease
63	Fiji	2021	7.22206	0.675052	2.18914	5.03292	Decrease
64	Finland	2021	32.0148	0.859831	1.97314	30.0417	Increase
65	France	2021	44.0202	0.838365	1.99217	42.028	Increase
66	Gabon	2021	11.9669	0.634691	2.39753	9.56938	Increase
67	Gambia	2021	46.4325	0.409714	4.75023	41.6823	Increase
68	Georgia	2021	17.2683	0.846564	1.99512	15.2731	Decrease
69	Germany	2021	70.0628	0.902957	1.98335	68.0795	Increase
70	Ghana	2021	29.1993	0.56493	2.68502	26.5142	Decrease
71	Greece	2021	10.3247	0.791854	2.0091	8.31556	Increase
72	Greenland	2021	44.3962	0.82621	1.99819	42.3981	Decrease
73	Grenada	2021	28.5546	0.668993	2.23613	26.3184	Decrease
74	Guam	2021	3.32934	0.803982	1.99356	1.33577	Decrease
75	Guatemala	2021	7.50154	0.539972	2.77842	4.72311	Decrease
76	Guinea	2021	32.8617	0.336401	6.82908	26.0326	Increase
77	Guinea-Bissau	2021	48.2425	0.35311	5.19302	43.0495	Increase
78	Guyana	2021	36.7001	0.650812	2.36871	34.3314	Decrease
79	Haiti	2021	30.8287	0.448278	4.76012	26.0686	Decrease
80	Honduras	2021	13.3312	0.513037	3.48639	9.84483	Decrease
81	Hungary	2021	38.4501	0.790755	2.00135	36.4487	Decrease
82	Iceland	2021	44.117	0.876362	1.97689	42.1401	Decrease
83	India	2021	15.7809	0.575402	2.63926	13.1416	Decrease
84	Indonesia	2021	8.89765	0.656868	2.27805	6.61961	Decrease
85	Iran (Islamic Republic of)	2021	7.98375	0.697207	2.10559	5.87816	Decrease
86	Iraq	2021	12.7913	0.662626	2.28159	10.5097	Decrease
87	Ireland	2021	37.7348	0.873754	1.97283	35.762	Decrease
88	Israel	2021	26.9452	0.809012	1.99204	24.9532	Increase
89	Italy	2021	29.8391	0.805774	1.99235	27.8468	Increase
90	Jamaica	2021	12.4297	0.683263	2.13082	10.2989	Decrease
91	Japan	2021	6.56733	0.871242	1.97163	4.5957	Decrease
92	Jordan	2021	12.6252	0.725307	1.9923	10.6329	Decrease
93	Kazakhstan	2021	24.074	0.725144	2.00347	22.0706	Decrease
94	Kenya	2021	14.055	0.523768	2.89444	11.1605	Increase
95	Kiribati	2021	14.6007	0.527187	2.90146	11.6992	Decrease
96	Kuwait	2021	9.96299	0.846651	2.00187	7.96112	Decrease
97	Kyrgyzstan	2021	14.3302	0.603979	2.43325	11.8969	Decrease
98	Lao People's Democratic Republic	2021	5.86468	0.489136	4.74621	1.11846	Decrease
99	Latvia	2021	14.12	0.830664	1.99533	12.1247	Decrease
100	Lebanon	2021	24.2076	0.744746	1.99598	22.2117	Decrease
101	Lesotho	2021	15.2524	0.510393	4.61033	10.6421	Increase
102	Liberia	2021	31.826	0.352442	5.51091	26.3151	Increase
103	Libya	2021	10.4214	0.725771	1.99426	8.42714	Increase
104	Lithuania	2021	14.0197	0.856484	1.97508	12.0447	Decrease
105	Luxembourg	2021	38.8559	0.884429	1.98856	36.8674	Increase
106	Madagascar	2021	14.2348	0.400247	4.76649	9.46832	Decrease
107	Malawi	2021	14.4119	0.384554	5.07462	9.33731	Increase
108	Malaysia	2021	2.96552	0.742524	1.99843	0.967082	Decrease
109	Maldives	2021	4.35187	0.650887	2.34156	2.01031	Decrease
110	Mali	2021	44.5751	0.26858	6.87758	37.6975	Increase
111	Malta	2021	25.7497	0.801585	1.99389	23.7558	Increase
112	Marshall Islands	2021	16.9328	0.574091	2.6627	14.2701	Decrease
113	Mauritania	2021	31.3407	0.498945	4.74878	26.5919	Increase
114	Mauritius	2021	9.87108	0.71826	2.00498	7.8661	Increase
115	Mexico	2021	12.7812	0.664575	2.26661	10.5146	Increase
116	Micronesia (Federated States of)	2021	16.9421	0.587535	2.55813	14.384	Decrease
117	Monaco	2021	31.4441	0.908263	1.97336	29.4707	Increase
118	Mongolia	2021	17.4797	0.617622	2.39753	15.0822	Decrease
119	Montenegro	2021	17.0376	0.795801	2.02554	15.0121	Decrease
120	Morocco	2021	8.87068	0.562698	2.7027	6.16798	Increase
121	Mozambique	2021	16.8405	0.326463	6.87736	9.96309	Increase
122	Myanmar	2021	6.55322	0.533901	2.82545	3.72777	Decrease
123	Namibia	2021	15.7555	0.617565	2.40309	13.3524	Decrease
124	Nauru	2021	15.2917	0.625178	2.39751	12.8942	Decrease
125	Nepal	2021	17.041	0.433175	4.74541	12.2956	Decrease
126	Netherlands	2021	74.9607	0.888464	1.97498	72.9857	Increase
127	New Zealand	2021	33.657	0.849442	1.99955	31.6575	Decrease
128	Nicaragua	2021	4.53953	0.523958	3.00528	1.53426	Decrease
129	Niger	2021	32.8222	0.168073	11.972	20.8502	Increase
130	Nigeria	2021	25.991	0.503391	4.74706	21.244	Increase
131	Niue	2021	14.9997	0.726222	1.99684	13.0028	Decrease
132	North Macedonia	2021	13.7981	0.75063	1.99573	11.8023	Decrease
133	Northern Mariana Islands	2021	14.3241	0.771535	2.00187	12.3222	Decrease
134	Norway	2021	40.0891	0.916133	1.97309	38.116	Decrease
135	Oman	2021	8.47439	0.773392	1.99695	6.47744	Increase
136	Pakistan	2021	16.2615	0.504029	4.74685	11.5146	Decrease
137	Palau	2021	16.685	0.754047	2.03337	14.6517	Decrease
138	Palestine	2021	17.4397	0.631012	2.39864	15.041	Decrease
139	Panama	2021	16.7215	0.708865	1.9945	14.727	Increase
140	Papua New Guinea	2021	7.58795	0.417797	4.74591	2.84204	Decrease
141	Paraguay	2021	6.59145	0.635718	2.41633	4.17512	Decrease
142	Peru	2021	6.51994	0.662054	2.2799	4.24004	Decrease
143	Philippines	2021	5.4219	0.651219	2.34767	3.07423	Decrease
144	Poland	2021	15.2831	0.812043	2.00075	13.2823	Decrease
145	Portugal	2021	27.4398	0.744152	2.00679	25.4331	Increase
146	Puerto Rico	2021	12.1483	0.825526	2.00534	10.143	Decrease
147	Qatar	2021	14.9986	0.846861	1.99961	12.999	Decrease
148	Republic of Korea	2021	13.9028	0.886675	1.98374	11.9191	Decrease
149	Republic of Moldova	2021	13.1734	0.732215	2.02541	11.148	Decrease
150	Romania	2021	6.6317	0.768454	2.00187	4.62983	Decrease
151	Russian Federation	2021	22.1368	0.808536	1.99236	20.1445	Decrease
152	Rwanda	2021	14.4958	0.435589	4.79084	9.70497	Decrease
153	Saint Kitts and Nevis	2021	28.4207	0.754987	1.99943	26.4213	Decrease
154	Saint Lucia	2021	18.7104	0.67251	2.188	16.5224	Decrease
155	Saint Vincent and the Grenadines	2021	34.9399	0.637196	2.39953	32.5403	Decrease
156	Samoa	2021	14.2	0.593393	2.46758	11.7324	Decrease
157	San Marino	2021	43.0089	0.888005	1.97876	41.0301	Decrease
158	Sao Tome and Principe	2021	27.076	0.505414	4.76461	22.3114	Decrease
159	Saudi Arabia	2021	7.11188	0.815143	1.99204	5.11984	Increase
160	Senegal	2021	35.8159	0.408054	4.75048	31.0654	Decrease
161	Serbia	2021	24.7625	0.792416	1.99437	22.7681	Decrease
162	Seychelles	2021	4.92142	0.730151	2.01304	2.90837	Decrease
163	Sierra Leone	2021	32.6792	0.358666	5.16569	27.5135	Increase
164	Singapore	2021	1.97163	0.856098	1.97163	0	Decrease
165	Slovakia	2021	24.8388	0.810611	1.99647	22.8423	Decrease
166	Slovenia	2021	22.7601	0.842431	2.00385	20.7562	Decrease
167	Solomon Islands	2021	9.53683	0.42936	4.74557	4.79126	Decrease
168	Somalia	2021	11.9682	0.0776881	11.9682	0	Decrease
169	South Africa	2021	12.7416	0.679627	2.16012	10.5815	Decrease
170	South Sudan	2021	14.3665	0.278371	6.87768	7.48878	Decrease
171	Spain	2021	22.6808	0.769284	2.05258	20.6283	Decrease
172	Sri Lanka	2021	2.05101	0.701535	1.99588	0.0551272	Decrease
173	Sudan	2021	9.53768	0.54195	2.76043	6.77725	Increase
174	Suriname	2021	21.6366	0.633666	2.40242	19.2342	Decrease
175	Sweden	2021	37.5978	0.88688	1.9726	35.6252	Decrease
176	Switzerland	2021	31.4808	0.933059	1.97177	29.509	Decrease
177	Syrian Arab Republic	2021	13.098	0.623004	2.41261	10.6854	Decrease
178	Taiwan (Province of China)	2021	9.14161	0.874747	1.98494	7.15667	Decrease
179	Tajikistan	2021	19.0494	0.541511	2.75937	16.29	Decrease
180	Thailand	2021	3.59669	0.682548	2.14458	1.45211	Increase
181	Timor-Leste	2021	7.25343	0.444668	4.74593	2.50751	Decrease
182	Togo	2021	42.7788	0.408534	4.74541	38.0334	Increase
183	Tokelau	2021	16.7391	0.686426	2.15753	14.5816	Decrease
184	Tonga	2021	21.2962	0.62635	2.39743	18.8988	Decrease
185	Trinidad and Tobago	2021	14.5507	0.768763	2.00977	12.5409	Decrease
186	Tunisia	2021	8.80929	0.682432	2.14094	6.66835	Increase
187	Turkmenistan	2021	19.3207	0.682161	2.15915	17.1616	Decrease
188	Tuvalu	2021	17.7866	0.576621	2.59971	15.1869	Decrease
189	T眉rkiye	2021	15.7513	NA	1.97418	13.7771	Decrease
190	Uganda	2021	10.0138	0.423261	4.74563	5.26817	Increase
191	Ukraine	2021	16.2038	0.760774	1.99315	14.2107	Decrease
192	United Arab Emirates	2021	10.027	0.849318	1.99438	8.03261	Decrease
193	United Kingdom	2021	42.1314	0.859	1.98715	40.1442	Increase
194	United Republic of Tanzania	2021	13.9114	0.446568	4.75645	9.15493	Increase
195	United States Virgin Islands	2021	13.8881	0.821831	2.00931	11.8788	Decrease
196	United States of America	2021	48.457	0.862448	1.97426	46.4828	Increase
197	Uruguay	2021	16.7453	0.719283	1.99795	14.7473	Decrease
198	Uzbekistan	2021	15.6001	0.662622	2.35712	13.2429	Increase
199	Vanuatu	2021	19.2819	0.473101	4.74541	14.5365	Decrease
200	Venezuela (Bolivarian Republic of)	2021	5.90484	0.596513	2.48514	3.41969	Decrease
201	Viet Nam	2021	4.75551	0.627934	2.40165	2.35386	Decrease
202	Yemen	2021	8.84226	0.450376	4.75219	4.09007	Increase
203	Zambia	2021	14.9426	0.505949	4.74776	10.1948	Decrease
204	Zimbabwe	2021	14.5842	0.473819	4.74541	9.83884	Increase
