# Supplementary material for: Low back pain trends attributable to high body mass index over the period 1990–2021 and projections up to 2036
Source: Front Nutr. 2025 Jan 21;11:1521567. doi: 10.3389/fnut.2024.1521567 (PMC11790459; doi:10.3389/fnut.2024.1521567)
Supplement: Supplementary file 1 [file Data_Sheet_1.zip › Data Sheet 1/Table S4.XLSX]

## Sheet: exposure2
TableS4 Frontier analysis get the 15 countries with the largest distance differences
	location_name	year	val	SDI	frontier	eff_diff	trend
1	Netherlands	2021	74.9607	0.888464	1.97498	72.9857	Increase
2	Germany	2021	70.0628	0.902957	1.98335	68.0795	Increase
3	Canada	2021	60.0463	0.873171	1.97338	58.0729	Decrease
4	United States of America	2021	48.457	0.862448	1.97426	46.4828	Increase
5	Guinea-Bissau	2021	48.2425	0.35311	5.19302	43.0495	Increase
6	Greenland	2021	44.3962	0.82621	1.99819	42.3981	Decrease
7	Iceland	2021	44.117	0.876362	1.97689	42.1401	Decrease
8	France	2021	44.0202	0.838365	1.99217	42.028	Increase
9	Gambia	2021	46.4325	0.409714	4.75023	41.6823	Increase
10	Australia	2021	43.2678	0.844253	1.99584	41.272	Increase
11	San Marino	2021	43.0089	0.888005	1.97876	41.0301	Decrease
12	United Kingdom	2021	42.1314	0.859	1.98715	40.1442	Increase
13	Czechia	2021	41.4232	0.82845	1.99204	39.4312	Decrease
14	Norway	2021	40.0891	0.916133	1.97309	38.116	Decrease
15	Togo	2021	42.7788	0.408534	4.74541	38.0334	Increase
