# Supplementary material for: Low back pain trends attributable to high body mass index over the period 1990–2021 and projections up to 2036
Source: Front Nutr. 2025 Jan 21;11:1521567. doi: 10.3389/fnut.2024.1521567 (PMC11790459; doi:10.3389/fnut.2024.1521567)
Supplement: Supplementary file 1 [file Data_Sheet_1.zip › Data Sheet 1/Table S5.XLSX]

## Sheet: exposure1
TableS5 5 countries with the smallest distance difference among low SDI countries
	location_name	year	val	SDI	frontier	eff_diff	trend
1	Somalia	2021	11.9682	0.0776881	11.9682	0	Decrease
2	Lao People's Democratic Republic	2021	5.86468	0.489136	4.74621	1.11846	Decrease
3	Timor-Leste	2021	7.25343	0.444668	4.74593	2.50751	Decrease
4	Papua New Guinea	2021	7.58795	0.417797	4.74591	2.84204	Decrease
5	Yemen	2021	8.84226	0.450376	4.75219	4.09007	Increase
