# Supplementary material for: Low back pain trends attributable to high body mass index over the period 1990–2021 and projections up to 2036
Source: Front Nutr. 2025 Jan 21;11:1521567. doi: 10.3389/fnut.2024.1521567 (PMC11790459; doi:10.3389/fnut.2024.1521567)
Supplement: Supplementary file 1 [file Data_Sheet_1.zip › Data Sheet 1/Table S6.XLSX]

## Sheet: exposure3
TableS6 The 5 countries with the largest distance difference among high SDI
	location_name	year	val	SDI	frontier	eff_diff	trend
1	Netherlands	2021	74.9607	0.888464	1.97498	72.9857	Increase
2	Germany	2021	70.0628	0.902957	1.98335	68.0795	Increase
3	Canada	2021	60.0463	0.873171	1.97338	58.0729	Decrease
4	United States of America	2021	48.457	0.862448	1.97426	46.4828	Increase
5	Iceland	2021	44.117	0.876362	1.97689	42.1401	Decrease
