# Supplementary material for: Low back pain trends attributable to high body mass index over the period 1990–2021 and projections up to 2036
Source: Front Nutr. 2025 Jan 21;11:1521567. doi: 10.3389/fnut.2024.1521567 (PMC11790459; doi:10.3389/fnut.2024.1521567)
Supplement: Supplementary file 1 [file Data_Sheet_1.zip › Data Sheet 1/Table S7.XLSX]

## Sheet: Sheet11
	Male		Female
	mean	sd	mean	sd
2022	0.000692871	4.39061e-06	0.00125191	1.06646e-05
2023	0.000698769	7.22169e-06	0.0012652	1.6085e-05
2024	0.000704677	1.0729e-05	0.00127826	2.29036e-05
2025	0.00071086	1.47627e-05	0.00129114	3.08299e-05
2026	0.000716922	1.93124e-05	0.00130482	3.99041e-05
2027	0.000723062	2.45414e-05	0.00131876	5.03375e-05
2028	0.000728813	3.02029e-05	0.00133229	6.16611e-05
2029	0.000734458	3.62437e-05	0.00134522	7.37326e-05
2030	0.000740393	4.2655e-05	0.00135783	8.65353e-05
2031	0.000746233	4.94566e-05	0.00137139	0.000100271
2032	0.000752223	5.68244e-05	0.00138564	0.000115198
2033	0.000757743	6.45559e-05	0.00139941	0.000130925
2034	0.000763094	7.26197e-05	0.00141239	0.000147311
2035	0.000768585	8.102e-05	0.00142471	0.000164332
2036	0.000773847	8.97534e-05	0.00143769	0.000182245
